# Supplementary material for: Antioxidant and Anticancer Potential of Bioactive Compounds from Rhinacanthus nasutus Cell Suspension Culture
Source: Plants (Basel). 2022 Jul 30;11(15):1994. doi: 10.3390/plants11151994 (PMC9370634; doi:10.3390/plants11151994)
Supplement: Supplementary file 1 [file plants-11-01994-s001.zip]

Archive with 1 entries (1 files):
- plants-1811370-supplementary.pdf
